# Supplementary material for: Method of Glyphosate, AMPA, and Glufosinate Ammonium Determination in Beebread by Liquid Chromatography—Tandem Mass Spectrometry after Molecularly Imprinted Solid-Phase Extraction
Source: Molecules. 2022 Sep 5;27(17):5741. doi: 10.3390/molecules27175741 (PMC9457744; doi:10.3390/molecules27175741)
Supplement: Supplementary file 1 [file molecules-27-05741-s001.zip]

Archive with 1 entries (1 files):
- molecules-1874400-supplementary.pdf
